# Supplementary material for: Gut Microbiota Markers and Dietary Habits Associated with Extreme Longevity in Healthy Sardinian Centenarians
Source: Nutrients. 2022 Jun 12;14(12):2436. doi: 10.3390/nu14122436 (PMC9227524; doi:10.3390/nu14122436)
Supplement: Supplementary file 1 [file nutrients-14-02436-s001.zip]

Archive with 1 entries (1 files):
- nutrients-1761110-supplementary.pdf
